# Supplementary material for: Personalising intravenous to oral antibiotic switch decision making through fair interpretable machine learning
Source: Nat Commun. 2024 Jan 13;15:506. doi: 10.1038/s41467-024-44740-2 (PMC10787786; doi:10.1038/s41467-024-44740-2)
Supplement: Supplementary file 4 — Source Data [file 41467_2024_44740_MOESM4_ESM.xlsx]

## Sheet: Figure 2a
Proir days cumulative IV treatment length	Continue with IV	Switch to PO	iv_prediction	po_prediction	ub_iv_prediction	ub_po_prediction_1
0	652	0	623	29	637	15
1	573	17	525	65	566	24
2	289	62	154	197	314	37
3	136	50	6	180	107	79
4	84	14	3	95	13	85
5	48	12	1	59	2	58
6	28	4	1	31	1	31
7	13	3	1	15	1	15
8	0	3	0	3	0	3
PO	0	218	3	215	31	187

## Sheet: Figure 2b
Proir days cumulative IV treatment length	Continue with IV	Switch to PO	iv_prediction	po_prediction	ub_iv_prediction	ub_po_prediction
0	652	0	637	15	650	2
1	573	17	521	69	578	12
2	289	62	146	205	306	45
3	136	50	23	163	111	75
4	84	14	3	95	45	53
5	48	12	4	56	20	40
6	28	4	0	32	9	23
7	13	3	0	16	2	14
8	0	3	0	3	1	2
PO	0	218	3	215	50	168

## Sheet: Figure 3a
Days	lb_los_mean	ub_los_mean
-7	15.3376	17.2446
-6	13.0477	11.955
-5	10.8316	12.8113
-4	8.15461	11.7244
-3	8.10988	9.32788
-2	8.16061	9.21577
-1	5.88281	6.82214
0	6.35147	5.97313
1	5.86087	6.44377
2	11.4973	6.70029
3	0	7.33011
4	0	9.92557
5	0	11.9815

## Sheet: Figure 3b
Days	lb_los_mean	ub_los_mean
-7	18.2969	16.7866
-6	11.096	17.2953
-5	12.2708	15.3849
-4	9.52874	9.22341
-3	8.64774	9.81767
-2	7.61531	8.36286
-1	5.28663	6.366
0	4.62003	4.56139
1	5.48681	5.60855
2	7.23524	6.25675
3	9.00073	9.01325
4	0	11.5721
5	0	10.1904

## Sheet: Supplementary Figure 1
Route	Mean ASI	ASI STD
IV	8.24525	5.88852
Oral	2.81637	2.59151
Mean ASI decrease:			23.0358
ASI decrease STD:			41.3204
% of patients whos ASI decreases:			70.0328

## Sheet: Supplementary Figure 3a
Day	Oral	IV
2	1.03025	1.70423
3	0.910946	1.89062
4	0.954545	2.01719
5	1.47312	1.82338
6	1.12195	1.91928
7	2.39024	1.93939

## Sheet: Supplementary Figure 3b
	MIMIC		eICU
Proir days cumulative IV treatment length	Continue with IV	Switch to PO	Continue with IV	Switch to PO
0	100	0	100	0
1	96.7609	3.23908	90.5616	9.43838
2	84.7348	15.2652	90.3533	9.64674
3	68.6212	31.3788	85.0129	14.9871
4	85.2487	14.7513	85.0746	14.9254
5	82.5073	17.4927	80.9524	19.0476
6	81.768	18.232	84.7458	15.2542
7	70.5263	29.4737	73.913	26.087
8	0	100	0	100
PO	0	100	0	100

## Sheet: Supplementary Figure 3c
Proir days cumulative IV treatment length	Continue with IV	Switch to PO	iv_prediction	po_prediction	ub_iv_prediction	ub_po_prediction_1
0	1633	0	1588	45	1622	11
1	1161	121	1118	164	1261	21
2	665	71	382	354	703	33
3	329	58	92	295	337	50
4	171	30	21	180	142	59
5	85	20	7	98	65	40
6	50	9	2	57	32	27
7	17	6	1	22	13	10
8	0	6	0	6	3	3
PO	0	515	96	419	300	215

## Sheet: Supplementary Figure 3d
Proir days cumulative IV treatment length	Continue with IV	Switch to PO	iv_prediction	po_prediction	ub_iv_prediction	ub_po_prediction_1
0	1633	0	1560	73	1625	8
1	1161	121	1159	123	1269	13
2	665	71	375	361	723	13
3	329	58	31	356	380	7
4	171	30	3	198	191	10
5	85	20	1	104	94	11
6	50	9	0	59	41	18
7	17	6	0	23	7	16
8	0	6	0	6	0	6
PO	0	515	96	419	355	160

## Sheet: Supplementary Figure 3e
Proir days cumulative IV treatment length	Continue with IV	Switch to PO	iv_prediction	po_prediction
0	1019	0	781	238
1	3745	126	2602	1269
2	1951	354	1049	1256
3	864	395	445	814
4	495	86	187	394
5	283	60	103	240
6	148	33	44	137
7	67	28	20	75
8	0	23	2	21
PO	0	1260	247	1013

[truncated: 2 more sheets: Supplementary Figure 3f, Supplementary Figure 6]
